# Supplementary material for: Plasmodium falciparum infection induces T cell tolerance that is associated with decreased disease severity upon re-infection
Source: J Exp Med. 2025 Apr 11;222(7):e20241667. doi: 10.1084/jem.20241667 (PMC11987708; doi:10.1084/jem.20241667)
Supplement: Table S3 — shows mass cytometry antibody panel for T cell fate and function in VAC063C and includes information on antibody clone, source, and heavy metal conjugate. Also shown (on tab two) is the antibody panel used for the flow-sorting of CD4+ T cell subsets. [file jem_20241667_tables3.xlsx]

## Sheet: CyTOF panel
	isotope range	marker	clone	intracellular	source (catalog no.)
	89Y	CD45	HI30	no	Fluidigm (3089003B)
	111-116 Cd	CD14	TuK4	no	Thermo Fisher (Q10056)
	115 In	CD57	HCD57	no	Biolegend (322325)
	141 Pr	HLA-DR	L243	no	Biolegend (307602)
	142 Nd	Bcl2	100	yes	Biolegend (658702)
	143 Nd	CD45RA	HI100	no	Biolegend (304102)
	144 Nd	granzyme B	GB11	yes	Abcam (ab103159)
	145 Nd	CD4	RPA-T4	no	Biolegend (300502)
	146 Nd	Vδ2	123R3	no	Miltenyi (130-095-795)
	147 Sm	Eomes	WD1928	yes	eBioscience (14-4877-82)
	148 Nd	ICOS	DX29	no	BD Biosciences (557801)
	149 Sm	CXCR5	RF8B2	no	BD Biosciences (552032)
	150 Nd	CD95	DX2	no	Biolegend (305602)
	151 Eu	ROR𝛾t	1181A	yes	R&D systems (MAB61093)
	152 Sm	TCR𝛾δ	11F2	no	Fluidigm (3152008B)
	153 Eu	V⍺7.2	3C10	no	Fluidigm (3153024B)
	154 Sm	Tim-3	F38-2E2	no	Fluidigm (3154010B)
	155 Gd	PD1	EH12.2H7	no	Fluidigm (3155009B)
	156 Gd	CD161	HP-3G10	no	Biolegend (339902)
	158 Gd	CD27	L128	no	Fluidigm (3158010B)
	159 Tb	FoxP3	PCH101	yes	eBioscience (14-4776-82)
	160 Gd	CTLA4	14D3	yes	eBioscience (14-1529-82)
	161 Dy	T-bet	4B10	yes	Fluidigm (3161014B)
	162 Dy	CD69	FN50	no	Fluidigm (3162001B)
	163 Dy	CD28	L293	no	BD Biosciences (348040)
	164 Dy	Ki67	Ki-67	yes	Biolegend (350502)
	165 Ho	CD45RO	UCHL1	no	Biolegend (304202)
	166 Er	CD56	HCD56	no	Biolegend (318302)
	167 Er	CCR7	150503	no	R&D systems (MAB197)
	168 Er	CD127	A019D5	no	Biolegend (351302)
	169 Tm	CD38	HIT2	no	Biolegend (303502)
	170 Er	CD3	UCHT1	no	Biolegend (300402)
	171 Yb	CD49d	9F10	no	Biolegend (304302)
	172 Yb	CD25	BC96	no	Biolegend (302602)
	173 Yb	CD39	A1	no	Biolegend (328202)
	174 Yb	GATA3	TWAJ	yes	eBioscience (14-9966-82)
	175 Lu	perforin	B-D48	yes	Fluidigm (3175004B)
	176 Yb	CX3CR1	2A9-1	no	Biolegend (341602)
	198 Pt	CD8⍺	RPA-T8	no	Biolegend (301002)
	209 Bi	CD16	3G8	no	Fluidigm (3209002B)

## Sheet: Flow-sorting panel
	fluorophore	marker	clone	intracellular	source (catalog no.)
	BV421	CD3	OKT3	no	BioLegend (317344)
	BV510	CD38	HIT2	no	BioLegend (303540)
	BV605	CCR7	G043H7	no	BioLegend (353224)
	FITC	HLA-DR	L243	no	BioLegend (307604)
	PerCP-Cy5.5	CD4	OKT4	no	BioLegend (317428)
	PE	CD127	A019D5	no	BioLegend (351304)
	PE-Cy7	CD45RA	HI100	no	BioLegend (304126)
	APC	CD25	M-A251	no	BioLegend (356110)
